# Supplementary material for: Safety, Feasibility and Technical Considerations from a Prospective, Observational Study—CIREL: Irinotecan-TACE for CRLM in 152 Patients
Source: J Clin Med. 2022 Oct 19;11(20):6178. doi: 10.3390/jcm11206178 (PMC9604674; doi:10.3390/jcm11206178)
Supplement: Supplementary file 1 [file jcm-11-06178-s001.zip]

Archive with 1 entries (1 files):
- jcm-1947440-supplementary.pdf
